# Supplementary material for: Combined PK/PD Index May Be a More Appropriate PK/PD Index for Cefoperazone/Sulbactam against Acinetobacter baumannii in Patients with Hospital-Acquired Pneumonia
Source: Antibiotics (Basel). 2022 May 23;11(5):703. doi: 10.3390/antibiotics11050703 (PMC9138011; doi:10.3390/antibiotics11050703)
Supplement: Supplementary file 1 [file antibiotics-11-00703-s001.zip]

Archive with 1 entries (1 files):
- antibiotics-1730254-supplementary.pdf
